# Supplementary material for: Direct selection and phage display of a Gram-positive secretome
Source: Genome Biol. 2007 Dec 13;8(12):R266. doi: 10.1186/gb-2007-8-12-r266 (PMC2246268; doi:10.1186/gb-2007-8-12-r266)
Supplement: Additional data file 1 — A table listing all secretome ORFs, showing the signal sequences (type I and lipoprotein), the amino-terminal transmembrane anchors, internal transmembrane α-helices, annotation of the inserts and sequence accession numbers. [file gb-2007-8-12-r266-S1.xls]

## Sheet: Sheet1
Additional data file 1. The pIII-targeting signals from L. rhamnosus HN001
Secretome ORFa	Targeting signalb	Length of displayed peptide (amino acids)	Signal P (NN) D value	SignalP (HMM)	LipPred (probability score)	Predicted signal sequence/anchorf	Protein description based on BLAST analysis	Pfam or COG classification	Accession number
Lrh01	SS	259	0.692	1		Mykagkhwlftfstltflaggagfvfsgnqavha/dsn	Unique hypothetical extracellular protein		EU232015
Lrh02	SS	436	0.55	0.997		Mkifkskrstnahparnrkffgigligftllvlggfvlr/fsf	Cell division protein FtsI/penicillin-binding protein 2 Lactobacillus casei ATCC 334	(pfam00905), Transpeptidase, Penicillin binding protein transpeptidase domain; (pfam031717), Penicillin-binding protein dimerisation domain.	EU232016
Lrh03	SS	190	0.851	1		Mkkkvfiitclavmismvlgplqavga/ada	Conserved hypothetical extracellular protein		EU232017
Lrh04	SS	399	0.644	1		Mrrthfrswkkgkrwlfasslivtvigagalesgktvka/dsv	Unique hypothetical extracellular protein		EU232018
Lrh05	N-terminal TMH 5-27	386	0.631			Mklsswilrvsliamvilslvftsliwrnp	Conserved hypothetical protein Lactobacillus casei ATCC 334		EU232019
Lrh06	SS	199	0.797	1		Mrkklllgllaclsflwfgthqqvha/aeg	Conserved hypothetical extracellular protein Lactobacillus casei ATCC 334		EU232020
Lrh07	SS	74	0.686	1		Mlmllnhallsikkmianicvlvlifpgqaaa/sts	Unique hypothetical extracellular protein		EU232021
Lrh08	N-terminal TMH 21-43	513	0.444			Mlynrvkehvvndkkkmykrgsqwvvvsafaialggvaftqvqpvs	Possible cell surface protein Lactobacillus casei ATCC 334		EU232022
Lrh09	Internal TMH 112-134	164	0.163			amlsgifipiipviaatglflgl	Sucrose PTS, EIIBCA Lactobacillus casei ATCC 334	(COG1263) PtsG, Phosphotransferase system IIC components, glucose/maltose/N-acetylglucosamine-specific	EU232023
Lrh10	SS	210	0.826	1		Mkklikwlglaaaglalitavpqivra/dda	Predicted secreted protein Lactobacillus casei ATCC 334	(COG4086) Predicted secreted protein [Function unknown]	EU232024
Lrh11	SS	64	0.506	1		Mrhnnrhagylfranlkqnfkfsgiwlvilimmiisga/akl	Putative exporter of polyketide antibiotics Lactobacillus reuteri		EU232025
Lrh12	N-terminal TMH 20-39	152	0.505			Mkqtsesrrrqrppkrkwmaplavlilglviiggyfyiaqq	Unique hypothetical protein		EU232026
Lrh13	Internal TMH1-22	201	0.544			fllgcvfisgltlglawlssa	Membrane associated transglutaminase-like enzyme Lactobacillus casei ATCC 334		EU232027
Lrh14	LSS	269	0.626		0.99	Mkrrmimavmafltmagivisg/car	Extracellular solute-binding protein, family 3 Lactobacillus reuteri 100-23	(pfam00497) Bacterial extracellular solute-binding proteins, family 3	EU232028
Lrh15	N-terminal TMH 15-37	96	0.368			Mnadkgikrqqrrlfigqllsfaglflvlgvivfflyer	Signal transduction histidine kinase Lactobacillus casei ATCC 334		EU232029
Lrh16	SS	166	0.885	1		Mkfnkammtlvaavtlagsvsavtpvfa/dts	Surface antigen YP_805328.1 Lactobacillus casei ATCC 334	(COG3883) Uncharacterized protein conserved in bacteria [Function unknown]	EU232030
Lrh17	SS	446	0.849	1		Mqvtfkkighsllaalmlmsfllpllsagktvha/att	Surface protein from Gram-positive cocci, anchor region: Cna B-type Enterococcus faecium DO	(pfam05738), Cna_B, Cna protein B-type domain; E-box motif (major pilin protein)	EU232031
Lrh18	N-terminal TMH 21-43	45	0.336			Mhsslgrfvrleiktnvlrtsliavlgwglipivftltpqslaqa	Short sequence, no significant hits.		EU232032
Lrh19	SS	167	0.488	0.991		Mkaqeaihinkhkvplwavivlflvalgggvagg/yal	Carboxy-terminal processing proteinase Lactobacillus casei ATCC 334	(COG0793), Prc, Periplasmic protease [Cell envelope biogenesis, outer membrane]	EU232033
Lrh20	SS	412	0.942	1		Mklktklitlvvaflaaisfalpsqvna/akg	Putative lysin [Bacteriophage Lc-Nu]	(pfam01476), LysM	EU232034
Lrh21	SS	130	0.851	1		Mkkklfcfitlivmlimpatqvfa/sel	Cell surface protein Lactobacillus casei ATCC 334		EU232035
Lrh22	N-terminal TMH 17-39	355	0.476			Mlwkdirksfttswgrffsilllmmlgsfalvglwvagpdr	Putative ABC transporter permease protein Lactococcus lactis subsp. cremoris MG1363		EU232036
Lrh23	SS	470	0.668	1		Mvrkrwtvigslllmaalmggdva/apv	N-acetylmuramoyl-L-alanine amidase/putative S-layer protein Clostridium tetani E88		EU232037
Lrh24	SS	142	0.653	0.94		Maaivvifglgfffthqqsasa/adn	ABC-type sugar transport system, substrate binding- component Lactobacillus casei ATCC 334		EU232038
Lrh25	SS	130	0.793	1		Mrlkqlvagaitvatlagvgvsgfaattvha/add	Surface antigen YP_807226.1 Lactobacillus casei ATCC 334		EU232039
Lrh26	SS	118	0.8	1		Mnhrswwllplllllgfglaglqpvqa/asg	Beta-propeller domains of methanol dehydrogenase type Lactobacillus casei ATCC 334	(COG1512) Beta-propeller domains of methanol dehydrogenase type	EU232040
Lrh27	N-terminal TMH 4-26	77	0.559	0.101		Matltywlktywyapliiliggfffwqq	DNA uptake protein related DNA-binding protein Lactobacillus casei ATCC 334		EU232041
Lrh28	LSS	228	0.562		1	Mkrlisiavailav/clg	Spermidine/putrescine ABC transporter, substrate binding protein Lactobacillus plantarum WCFS1	(pfam01547) SBP_bac_1, Bacterial extracellular solute-binding protein	EU232042
Lrh29	SS	316	0.561	1		Mkksiwivgllgwvmvlfsgmwqqsaqa/age	Conserved hypothetical protein EF0711 Enterococcus faecalis V583		EU232043
Lrh30	SS	163	0.848	1		Mkkfyvmasmlglgmlglagvtptlvsa/sdv	Cell surface protein Lactobacillus casei ATCC 334		EU232044
Lrh31	SS	52	0.842	1		Mkkwlllvvlligftcppsqala/vet	Unique hypothetical extracellular protein		EU232045
Lrh32	SS	63	0.85	1		Mkrkwllsllialplmlgalipgktvaa/aqk	Putative glutamine/glutamate ABC transporter, membrane-spanning/substrate-binding subunit precursor Lactobacillus sakei subsp. sakei 23K	(pfam00497), SBP_bac_3, Bacterial extracellular solute-binding proteins, family 3	EU232046
Lrh33	SS	199	0.692	0.992		Mkasevvlsfsvlvafsslhpvta/stt	Unique hypothetical extracellular protein		EU232047
Lrh34	N-terminal TMH 33-55	381	0.225			Mdngshnfqetpqdqkpqrsaekpkknglkqtaivavvaaligggagggtaywainht	Trypsin-like serine protease with PDZ domain Lactobacillus casei ATCC 334		EU232048
Lrh35	SS	266	0.662	1		Mprkwihmlmlllmlvtqigsa/avp	Collagen adhesion protein Bacillus clausii KSM-K16		EU232049
Lrh36	LSS	241	0.567		0.99	Mktfrkllltlllipvlllgg/cgf	Amino acid ABC transporter, amino acid-binding protein (Streptococcus agalactiae COH1)	(pfam04069), OpuAC, Substrate binding domain of ABC-type glycine betaine transport system	EU232050
Lrh37	SS	291	0.549	0.998		Mrlfgeektryrlyksgklwlvaligffvlaighqpnqvka/ssm	Hypothetical protein LSEI_2320 Lactobacillus casei ATCC 334	(pfam06458), DUF1085, Repeat of unknown function	EU232051
Lrh38	N-terminal TMH 9-31	27	0.234			Mkkvlnkqsigfligiavglivylapl	Transport protein Lactobacillus plantarum WCFS1	(pfam00939) Na_sulph_symp, Sodium:sulfate symporter transmembrane region	EU232052
Lrh39	Multiple TMHs	370				N-terminal TMH: wtldwwligilvlaa	4-amino-4-deoxy-L-arabinose transferase related glycosyltransferase of PMT family Lactobacillus casei ATCC 334	(pfam0236), PMT, Dolichyl-phosphate-mannose-protein mannosyltransferase	EU232053
Lrh40	SS	165	0.696	1		Mskkywigsvafagllvgsfsagslvla/ade	Hypothetical protein LSEI_2084 Lactobacillus casei ATCC 334		EU232054
Lrh41	SS	255	0.712	1		Mqkffsnkklialmiallvslglvagsiya/snn	Cell shape-determining protein, MreC Lactobacillus casei ATCC 334	(pfam04085), MreC, rod shape-determining protein MreC	EU232055
Lrh42	SS	274	0.616	1		Mkkpigkilwrglgplliaiilvaalmlvpfkfgrssqatirqa/ass	DltD - Protein involved in D-alanine esterification of lipoteichoic acid and wall teichoic acid Lactobacillus rhamnosus	(pfam04918) DltD_M, DltD central region	EU232056
Lrh43	LSS	288	0.662		0.99	Mtfykkiiaalamvatvgflta/css	Putative glycine/betaine/carnitine ABC transporter, substrate binding lipoprotein precursor Lactobacillus sakei subsp. sakei 23K	(pfam04069), OpuAC, Substrate binding domain of ABC-type glycine betaine transport system	EU232057
Lrh44	SS	261	0.787	1		Mqrrkrisgilitalmiavvfliwwvpsla/psk	Predicted esterase Lactobacillus casei ATCC 334	(pfam0075), Esterase	EU232058
Lrh45	SS	241	0.903	1		Mkkllstvlfsavalsavalskpghvna/atk	Cell wall-associated hydrolase Lactobacillus casei ATCC 334		EU232059
Lrh46	SS	56	0.561	0.929		Mrvkqlimkiliaslamtavvglprgqvkp/ktm	Signal sequence only, no significant hits		EU232060
Lrh47	N-terminal TMH 13-35	155	0.473			Mkllwmefkrqtrsltfviytflvvafivmnvwpllsr	hypothetical protein LSEI_0463 Lactobacillus casei ATCC 334		EU232061
Lrh48c	SS	26	0.408			Mkhrnrlfwlillvagvflvys/tes	Predicted Zn-dependent protease Lactobacillus casei ATCC 334		EU232062
Lrh49	Multiple TMHs	278				N-terminal TMH: lgpllalvvliilvtvmsptfvs	Ribose/xylose/arabinose/galactoside ABC-type transport system, permease component Lactobacillus casei ATCC 334	(COG1172), AraH, Ribose/xylose/arabinose/galactoside ABC-type transport systems, permease components [Carbohydrate transport and metabolism]	EU232063
Lrh50	N-terminal TMH 4-23	149	0.378			Mkklflidllwiglailaglvwsqhd	Uncharacterized conserved membrane protein Lactobacillus casei ATCC 334	(COG1172), AraH, Ribose/xylose/arabinose/galactoside ABC-type transport systems, permease components [Carbohydrate transport and metabolism]	EU232064
Lrh51	SS	69	0.764	1		Mykakkrwliagtalllmpaffqpgqevha/dsk	Adhesion exoprotein Lactobacillus casei ATCC 334	(COG1172), AraH, Ribose/xylose/arabinose/galactoside ABC-type transport systems, permease components [Carbohydrate transport and metabolism]	EU232065
Lrh52	LSS	84	0.54		1	Mtnhhrlwlwvlllicsllglss/cha	Taurine-binding periplasmic protein precursor Clostridium tetani E88	(smart00062), PBPb, Bacterial periplasmic substrate-binding proteins	EU232066
Lrh53	SS	62	0.52	0.99		Mthsgkkktilfvcatgiatstvva/ekt	Putative phosphotransferase system enzyme IIB Shigella dysenteriae Sd197	(COG3414), SgaB, Phosphotransferase system, galactitol-specific IIB component [Carbohydrate transport and metabolism]	EU232067
Lrh54	SS	97	0.587	0.712		Mmtkkwakvfliigiflvvsggawlwlnrga/tps	Alpha/beta hydrolase superfamily protein Lactobacillus casei ATCC 334	(COG4814), Uncharacterized protein with an alpha/beta hydrolase fold [General function prediction only]	EU232068
Lrh55	N-terminal TMH 24-46	163	0.441			Marrregkqskspkppkklwrrilkwtllglllifiagvglfswyakda	Multimodular transpeptidase-transglycosylase PBP 1A Lactobacillus salivarius subsp. salivarius UCC118	(pfam00912), Transgly, Transglycosylase	EU232069
Lrh56	SS	201	0.579	0.686		Mkrnnwiwlgllgmvlvvsa/gwy	Hypothetical protein SMU.1071c Streptococcus mutans UA159	(COG4814), Uncharacterized protein with an alpha/beta hydrolase fold [General function prediction only]	EU232070
Lrh57	SS	35	0.467			Mtlsrsqrsimkmtrkrrwliiltvlgvlvvagg/v	Signal sequence only, no significant hits		EU232071
Lrh58	N-terminal TMH 26-46	68	0.269			Mnkvfdklkpifeaiaankyvsairdgfiacmpiiifssifmmiayvpn	LacE Lactobacillus rhamnosus TCELL-1	(COG1455) CelB, Phosphotransferase system cellobiose-specific component IIC [Carbohydrate transport and metabolism]	EU232072
Lrh59	Multiple TMHs	255				N-terminal TMH: iiqniltqaaitialiamlglll	Putative sugar-specific permease, SgaT/UlaA Enterococcus faecium DO	(pfam04215), SgaT_UlaA, Putative sugar-specific permease, SgaT/UlaA	EU232073
Lrh60	SS	64	0.567	0.632		Mnrlwdkpwvnrllalllaiglfa/yvnvesinntrqs/and	Hypothetical protein LSEI_1017 Lactobacillus casei ATCC 334		EU232074
Lrh61	Multiple TMHs	729				N-terminal TMH: llfisfgvtfvislivfaal	Predicted membrane protein Lactobacillus casei ATCC 334		EU232075
Lrh62d	SS	807	0.725	0.954		Mhapassaapvassyavaassdaafa/kqa	Uncharacterized hypothetical extracellular protein		EU232076
Lrh63	SS	246	0.605	1		Mrrfywwlaplllligivlgstphwvha/adq	Hypothetical protein LSEI_2364 Lactobacillus casei ATCC 334		EU232077
Lrh64	LSS	141	0.626		0.99	Mkkrlivvilmllalvatg/css	Thiamine biosynthesis membrane-associated lipoprotein Lactobacillus casei ATCC 334	(pfam02424), ApbE family. ApbE is involved in thiamine synthesis	EU232078
Lrh65	Multiple TMHs	214				N-terminal TMH: lgvliilqntimnllpwggpta	H+/citrate symporter Lactobacillus casei ATCC 334	(pfam03600), CitMHS, Citrate transporter	EU232079
Lrh66	SS	85	0.592	1		Makkrrrftlkkvplaawlviaffavgsmlvvssywsqrqa/evs	N-acetylmuramidase Lactobacillus casei ATCC 334		EU232080
Lrh67	LSS	172	0.681		0.99	Mkkqtwvkallamftvmlvailta/cgs	ABC-type sugar transport system, periplasmic component Lactobacillus casei ATCC 334	(pfam01547), SBP_bac_1, Bacterial extracellular solute-binding protein	EU232081
Lrh68	LSS	192	0.779		1	Mrswkklvlvvaallalvsvta/cgk	ABC-type metal ion transport system, periplasmic component/surface antigen Lactobacillus casei ATCC 334	(pfam03180), Lipoprotein_9, NLPA lipoprotein	EU232082
Lrh69	LSS	72	0.523		1	Mmryfrfqlhqlltnrknlavigialvali/cqf	Hypothetical protein LSEI_2331 Lactobacillus casei ATCC 334		EU232083
Lrh70	Multiple TMHs	285				N-terminal TMH: ylflslliivlliltllqyl	Hypothetical protein LSEI_1227 Lactobacillus casei ATCC 334		EU232084
Lrh71	LSS	106	0.63		1	Mkkfftltlltgaivllaa/cgk	Lipoprotein, pheromone precursor Lactobacillus salivarius subsp. salivarius UCC118		EU232085
Lrh72	SS	57	0.552	1		Mkkaatifaillgidlfapqqaaha/qtq	Signal sequence only, no significant hits		EU232086
Lrh73	Multiple TMHs	353				N-terminal TMH: nfgyafdafypsllllpyvwlrl	Hypothetical protein LSEI_1109 Lactobacillus casei ATCC 334		EU232087
Lrh74c	SS	33	0.505			Mkkllrglvaamvavlmiggaapavsvaaa/ess	Signal sequence only, no significant hits		EU232088
Lrh75	SS	235	0.525	0.65		Mqvlsrvwqsirwffrrfqvirwlillgltvilifsawftyka/kta	Bifunctional glycolsyltransferase/transpeptidase penicillin binding protein 2A Lactobacillus sakei subsp. sakei 23K	(pfam00912), Transgly, Transglycosylase.	EU232089
Lrh76	Multiple TMHs	233				N-terminal TMH: wllivdqslffmailavmygala	Uncharacterized membrane-bound protein conserved in bacteria Lactobacillus casei ATCC 334	(pfam06570), DUF1129, Protein of unknown function	EU232090
Lrh77	Internal TMH 56-78	249				lvknlvlillplllllgvfgyfas	Cell division septal protein Lactobacillus casei ATCC 334	(pfam03799), FtsQ, Cell division protein	EU232091
Lrh78	N-terminal TMH 21-43	68	0.586			Mrltelirisfralaankrrsfltmlgiiigiasvvtilslgngik	ABC-type antimicrobial peptide transport system, permease component Lactobacillus casei ATCC 334		EU232092
Lrh79	LSS	128	0.695		0.99	Mkkhlvltiaatvligltlig/cgk	ABC transporter substrate binding/membrane-spanning protein Streptococcus thermophilus LMG 18311	(pfam04392), DUF534, Protein of unknown function	EU232093
Lrh80	N-terminal TMH 15-37	146	0.546			Miksewlsvlkrpmvivvlffitlipaisgvylssmwnt	Predicted membrane protein Lactobacillus brevis ATCC	(COG1511), Predicted membrane protein [Function unknown]	EU232094
Lrh81	LSS	201	0.662		0.99	Mmkrrwllgiatglmalalta/css	ABC-type sugar transport system, periplasmic component Lactobacillus casei ATCC 334	(pfam01547), SBP_bac_1, Bacterial extracellular solute-binding protein	EU232095
Lrh82	SS	256	0.574	1		Mpsrfknkrqvikkiacsaligvsiiltla/vlg	Hypothetical protein LSEI_2692 Lactobacillus casei ATCC 334		EU232096
Lrh83	SS	239	0.568	0.996		Mkkstrtilisvvaaivvivggfga/fhw	Cell division protein FtsI/penicillin-binding protein 2 Lactobacillus casei ATCC 334	(pfam05223), MecA_N, NTF2-like N-terminal transpeptidase domain	EU232097
Lrh84	N-terminal TMH 7-29	231	0.335			Mdfrriewiflvvfvglniflgisyfqaqqvd	Hypothetical protein LSEI_2805 Lactobacillus casei ATCC 334	(COG4853), Uncharacterized protein conserved in bacteria [Function unknown]	EU232098
Lrh85	N-terminal TMH 12-34	89	0.436			Mkklhdrhipslifwlvvilvalltmpdvsgivrdkg	Predicted membrane protein Lactobacillus casei ATCC 334	(COG2409), Predicted drug exporters of the RND superfamily [General function prediction only]	EU232099
Lrh86	N-terminal TMH 4-23	200	0.527			Mkrmlgfmiiifgflgiayfqsgtta	Putative ABC transporter substrate binding protein Lactobacillus acidophilus NCFM	(pfam04392), DUF534, Putative secreted protein of unknown function	EU232100
Lrh87	LSS	33	0.761		0.99	Mrrnlimkkgalwtsaaiassfl/cst	Signal sequence only, no significant hits		EU232101
Lrh88e	No targeting signal	53					Dithiol-disulfide isomerase Lactobacillus casei ATCC 334	(COG2761), FrnE, Predicted dithiol-disulfide isomerase involved in polyketide biosynthesis [Secondary metabolites biosynthesis, transport, and catabolism].	EU232102
Lrh89e	No targeting signal	170					Predicted hydrolase of the HAD superfamily Oenococcus oeni PSU-1		EU232103
aThe open reading frames are numbered in the order of identification. Skipped numbers represent the open reading frames that did not carry any recognizable membrane-targeting sequence.
bSS, signal sequence (Type I); LSS, lipoprotein signal sequence (Type II), TMH, transmembrane helix. Numbers denote position relative to the N-terminus of the protein.
cORFs with SignalP C-score bellow threshold (0.52) due to the short sequence. These were assigned as signal sequence type I rather than N-terminal membrane anchor based on sequence similarity to the nearest homolog that already carries a type I signal sequence.
dVector pDJ01 provided start codon for Lrh62 (in bold)
eORFs with no signal sequence or transmembrane helices. Experimentally demonstrated to provide signal sequence-like activity that results in assembly of the fusion into a sarcosyl-resistant virion.
fAmino acids in italics correspond to the sequence of predicted transmembrane a helix.
